# Supplementary material for: SARS-CoV-2 spike protein causes synaptic dysfunction and p-tau and α-synuclein aggregation leading cognitive impairment: The protective role of metformin
Source: PLoS One. 2025 Nov 7;20(11):e0336015. doi: 10.1371/journal.pone.0336015 (PMC12594341; doi:10.1371/journal.pone.0336015)
Supplement: S1 Table — The table lists genes differentially expressed in both the hippocampus of S1-injected rats and the brains of severe COVID-19 patients (GSE188847). The direction of regulation is presented according to the S1-injected rat dataset. These overlapping DEGs are associated with cognition-related pathways (GO:0050890). (XLSX) [file pone.0336015.s006.xlsx]

## Sheet: ST1. overlaps with GSE188847
upregulated	downregulated
MTHFD2L	MCL1
PCDH17	ST7L
CD93	CFB
SCG2	TFCP2L1
PLIN2	FKBP5
SMOC1	ETV5
PLCH1	FGGY
GADD45A	ARHGAP20
TNFRSF1A	ATP2A2
TNFRSF1B	KIF3B
GLRA2	TSPAN5
ADHFE1	PTGIS
ACAA2	KCNS3
BST2	PECAM1
ZFP36L2	HIVEP2
ASS1	CLIP4
SPATA6	SMURF2
EIF4G2	CBFA2T3
RIN3	CHSY1
CDR2	ARF3
USH1C	CDC42SE2
ROCK1	HAUS4
NUDCD2	CAP2
MRAP2	CASP6
FAM136A	APBA2
EMC1	SPTB
FSTL5	MYOF
TMIE	CELF5
ALOX5AP	AGO4
XRCC4	OLFM1
MMP14	RAB6B
RPS20	RASGRF2
TSPAN6	CRTAC1
RPS27L	TAGLN3
NT5C3B	ACSL4
MCMDC2	NPTXR
IQGAP1	NSF
SP110	STAT3
ECI2	ACTL6A
SLC22A4	SUPT7L
PPP1R36	GORASP2
ADRB2	RNF32
ATL3	RNF112
TOX3	NRGN
TIMM22	PTPRS
DLAT	NR4A2
CASQ1	DYRK2
RPL39	PHF23
GSDMD	PSMD8
TMED3	SYNE3
PLD5	ARRDC2
FGF1	MKLN1
PSME2	ARHGEF7
SCAF11	ENC1
C1QB	PSRC1
CD53	FOXK2
COX20	SLC9A1
HMGN2	GRIN2A
SDC2	CDC37
MFRP	BTG2
AKTIP	GPD1
ATP13A4	DDIT4
KCNH8	PPFIA3
DHX58	SPTBN2
HTR2C	LRRC58
CD9	DNM1
SIM2	PIN1
NAP1L5	CCK
RHEBL1	H6PD
BCAR3	BASP1
SMAD1	CDK19
ZFAND4	RNF165
PROCA1	PIP5K1C
ITGB5	SHANK1
DUS4L	TECPR1
MPV17L	KCNAB2
CCT4	LSM14A
CLCN5	AGAP2
GLRA3	CCDC124
NDN	CACNA1A
UBE4A	NCS1
SPATA33	PANX1
CREB5	MCU
CFH	TNPO3
RGS5	STYX
CALCRL	RHBDF1
SURF2	NEDD4L
ECHDC3	TRPV3
MRPS22	YY1
GPX3	ADAMTS3
RPS15A	OPHN1
CBR1	POC5
NPHS1	KCNJ6
GDPD2	PPP1R13B
FBXO7	SSTR3
ARHGDIB	GATAD2B
VPS36	MAP3K6
RBM47	QRICH1
UBA7	TMEM185A
GIMAP5	SRSF7
NEXN	DKK3
VEGFC	FAM53B
AIF1	GTF2F1
SPARC	BLVRA
KLHL1	INTS5
CTXN2	USP31
KLHL14	UBTF
MICU2	SPATA2L
ISOC1	PMM2
MOCS2	BRINP2
RTP4	NR4A3
ZFHX4
GGACT
UPF3B
ANKRD54
UNC13C
RPSA
IL18
SPON2
SLC31A2
ADAM17
LLGL1
PRKCH
PDS5B
CD59
DDX28
NDUFB9
ARHGEF39
LEO1
ANAPC13
MCOLN1
NDUFB5
RENBP
NDUFA12
ERLEC1
MAP3K1
TMEM70
RAB9B
LARP7
ALMS1
